# Supplementary material for: Pain Reduction with Repeated Injections of Botulinum Toxin A in Upper Limb Spasticity: A Longitudinal Analysis from the ULIS-III Study
Source: Toxins (Basel). 2025 Mar 1;17(3):117. doi: 10.3390/toxins17030117 (PMC11945508; doi:10.3390/toxins17030117)
Supplement: Supplementary file 1 [file toxins-17-00117-s001.zip]

Archive with 1 entries (1 files):
- toxins-3348534-supplementary.xlsx
