# Supplementary material for: Pain Reduction with Repeated Injections of Botulinum Toxin A in Upper Limb Spasticity: A Longitudinal Analysis from the ULIS-III Study
Source: Toxins (Basel). 2025 Mar 1;17(3):117. doi: 10.3390/toxins17030117 (PMC11945508; doi:10.3390/toxins17030117)
Supplement: Supplementary file 1 [file toxins-17-00117-s001.zip › toxins-3348534-supplementary.xlsx]

## Sheet: Means 95CI for Fig 2
	Start of cycle									End of cycle									Change in pain scores
					95% Confidence Interval									95% Confidence Interval										95% Confidence Interval
Cycles		Mean	Std. Deviation	N	Lower Bound	Upper Bound			Cycles		Mean	Std. Deviation	N	Lower Bound	Upper Bound				Cycles		Mean	Std. Deviation	N	Lower Bound	Upper Bound
2	Pain - Start of cycle 1	6.72727	1.84133	231	6.48857	6.96598			2	Pain - End of cycle 1	4.04484	2.27951	223	3.74402	4.34567				2	Pain - Change cycle 1	-2.7027	1.9708	222	-2.96338	-2.44203
	Pain - Start of cycle 2	5.80519	2.20497	231	5.51935	6.09104				Pain - End of cycle 2	3.47085	2.18055	223	3.18309	3.75861					Pain - Change cycle 2	-2.35135	2.18033	222	-2.63974	-2.06296
3	Pain - Start of cycle 1	6.83333	1.91836	162	6.53569	7.13098			3	Pain - End of cycle 1	4.15132	2.3068	152	3.78163	4.521				3	Pain - Change cycle 1	-2.5906	1.90665	149	-2.89927	-2.28194
	Pain - Start of cycle 2	6.14198	2.19221	162	5.80184	6.48211				Pain - End of cycle 2	3.78947	2.18554	152	3.43922	4.13972					Pain - Change cycle 2	-2.39597	2.14293	149	-2.74289	-2.04905
	Pain - Start of cycle 3	5.69136	2.13601	162	5.35994	6.02277				Pain - End of cycle 3	3.51974	2.08422	152	3.18572	3.85375					Pain - Change cycle 3	-2.18121	1.96954	149	-2.50006	-1.86236
4	Pain - Start of cycle 1	6.76724	1.99721	116	6.39993	7.13455			4	Pain - End of cycle 1	4.09091	2.26074	110	3.66369	4.51813				4	Pain - Change cycle 1	-2.70642	1.79662	109	-3.04752	-2.36532
	Pain - Start of cycle 2	6.33621	2.12621	116	5.94517	6.72725				Pain - End of cycle 2	3.90909	2.07451	110	3.51706	4.30112					Pain - Change cycle 2	-2.44954	2.24221	109	-2.87524	-2.02384
	Pain - Start of cycle 3	5.91379	2.05815	116	5.53527	6.29231				Pain - End of cycle 3	3.58182	1.98333	110	3.20702	3.95662					Pain - Change cycle 3	-2.33945	2.02859	109	-2.72459	-1.95431
	Pain - Start of cycle 4	5.85345	2.26986	116	5.43599	6.27091				Pain - End of cycle 4	3.65455	2.05626	110	3.26597	4.04312					Pain - Change cycle 4	-2.17431	1.83507	109	-2.52271	-1.82591
5	Pain - Start of cycle 1	7	2.04068	74	6.52721	7.47279			5	Pain - End of cycle 1	4.26761	2.2358	71	3.7384	4.79681				5	Pain - Change cycle 1	-2.66197	1.82008	71	-3.09278	-2.23117
	Pain - Start of cycle 2	6.56757	2.02776	74	6.09777	7.03736				Pain - End of cycle 2	4.12676	2.10394	71	3.62877	4.62475					Pain - Change cycle 2	-2.3662	2.31294	71	-2.91366	-1.81873
	Pain - Start of cycle 3	6.12162	2.17049	74	5.61876	6.62448				Pain - End of cycle 3	3.71831	1.89874	71	3.26888	4.16774					Pain - Change cycle 3	-2.35211	1.92798	71	-2.80846	-1.89577
	Pain - Start of cycle 4	5.83784	2.26968	74	5.312	6.36368				Pain - End of cycle 4	3.92958	2.07931	71	3.43741	4.42174					Pain - Change cycle 4	-1.87324	1.73147	71	-2.28307	-1.46341
	Pain - Start of cycle 5	5.2973	2.37988	74	4.74592	5.84867				Pain - End of cycle 5	3.67606	1.93298	71	3.21853	4.13359					Pain - Change cycle 5	-1.64789	1.74109	71	-2.06	-1.23578
6	Pain - Start of cycle 1	7.45	1.93417	40	6.83142	8.06858			6	Pain - End of cycle 1	4.82353	2.44293	34	3.97115	5.67591				6	Pain - Change cycle 1	-2.67647	1.85408	34	-3.32339	-2.02955
	Pain - Start of cycle 2	6.825	2.22903	40	6.11212	7.53788				Pain - End of cycle 2	4.58824	1.97127	34	3.90043	5.27605					Pain - Change cycle 2	-2.23529	2.42536	34	-3.08154	-1.38905
	Pain - Start of cycle 3	6.05	2.41735	40	5.27689	6.82311				Pain - End of cycle 3	4.17647	2.03709	34	3.4657	4.88724					Pain - Change cycle 3	-1.64706	2.13033	34	-2.39037	-0.90375
	Pain - Start of cycle 4	5.7	2.59388	40	4.87044	6.52956				Pain - End of cycle 4	4.29412	2.111	34	3.55755	5.03068					Pain - Change cycle 4	-1.38235	1.55728	34	-1.92572	-0.838991
	Pain - Start of cycle 5	5.275	2.43887	40	4.49501	6.05499				Pain - End of cycle 5	4.26471	1.79745	34	3.63754	4.89187					Pain - Change cycle 5	-1	1.80907	34	-1.63121	-0.368786
	Pain - Start of cycle 6	5.2	2.31162	40	4.46071	5.93929				Pain - End of cycle 6	4.26471	1.76341	34	3.64942	4.87999					Pain - Change cycle 6	-0.911765	1.72973	34	-1.5153	-0.308232
7	Pain - Start of cycle 1	7.70588	1.8962	17	6.73094	8.68082			7	Pain - End of cycle 1	5.28571	2.58482	14	3.79328	6.77815				7	Pain - Change cycle 1	-2.28571	2.26779	14	-3.5951	-0.976333
	Pain - Start of cycle 2	7.11765	2.34207	17	5.91347	8.32183				Pain - End of cycle 2	5.21429	2.15473	14	3.97018	6.45839					Pain - Change cycle 2	-1.64286	3.10353	14	-3.43478	0.149065
	Pain - Start of cycle 3	6.58824	1.83912	17	5.64265	7.53382				Pain - End of cycle 3	4.5	1.22474	14	3.79285	5.20715					Pain - Change cycle 3	-1.85714	1.91581	14	-2.9633	-0.750987
	Pain - Start of cycle 4	6.47059	2.21127	17	5.33366	7.60752				Pain - End of cycle 4	4.5	1.45444	14	3.66023	5.33977					Pain - Change cycle 4	-2.14286	1.61041	14	-3.07268	-1.21304
	Pain - Start of cycle 5	6.17647	1.94407	17	5.17692	7.17602				Pain - End of cycle 5	4	1.6641	14	3.03918	4.96082					Pain - Change cycle 5	-2	1.4676	14	-2.84737	-1.15263
	Pain - Start of cycle 6	5.64706	2.14887	17	4.54221	6.75191				Pain - End of cycle 6	4.07143	1.89997	14	2.97442	5.16844					Pain - Change cycle 6	-1.28571	2.12779	14	-2.51426	-0.0571673
	Pain - Start of cycle 7	5.82353	1.8451	17	4.87486	6.77219				Pain - End of cycle 7	4.14286	1.9945	14	2.99127	5.29445					Pain - Change cycle 7	-1.71429	1.48989	14	-2.57452	-0.854047
8	Pain - Start of cycle 1	8.4	1.51658	5	6.51692	10.2831			8	Pain - End of cycle 1	7.25	2.21736	4	3.72169	10.7783				8	Pain - Change cycle 1	-0.75	1.70783	4	-3.46753	1.96753
	Pain - Start of cycle 2	7.6	0.894427	5	6.48942	8.71058				Pain - End of cycle 2	5.25	1.89297	4	2.23786	8.26214					Pain - Change cycle 2	-2.25	1.70783	4	-4.96753	0.467531
	Pain - Start of cycle 3	7.2	0.83666	5	6.16115	8.23885				Pain - End of cycle 3	5	1.63299	4	2.40154	7.59846					Pain - Change cycle 3	-2	1.41421	4	-4.25033	0.250329
	Pain - Start of cycle 4	7.6	0.547723	5	6.91991	8.28009				Pain - End of cycle 4	5.25	1.70783	4	2.53247	7.96753					Pain - Change cycle 4	-2.25	2.21736	4	-5.77831	1.27831
	Pain - Start of cycle 5	7	2.23607	5	4.22355	9.77645				Pain - End of cycle 5	4.5	1.73205	4	1.74392	7.25608					Pain - Change cycle 5	-2.75	1.5	4	-5.13683	-0.363165
	Pain - Start of cycle 6	6.8	1.78885	5	4.57884	9.02116				Pain - End of cycle 6	4.5	1.29099	4	2.44574	6.55426					Pain - Change cycle 6	-2.5	1.29099	4	-4.55426	-0.44574
	Pain - Start of cycle 7	6.6	1.67332	5	4.5223	8.6777				Pain - End of cycle 7	4.25	2.62996	4	0.0651537	8.43485					Pain - Change cycle 7	-2	1.41421	4	-4.25033	0.250329
	Pain - Start of cycle 8	5.2	3.83406	5	0.439388	9.96061				Pain - End of cycle 8	2.75	2.21736	4	-0.778308	6.27831					Pain - Change cycle 8	-2	2.16025	4	-5.43743	1.43743
Graph of Means
	Pain - Start of cycle 1	2 cycles	3 cycles	4 cycles	5 cycles	6 cycles	7 cycles	8 cycles		Pain - End of cycle	2 cycles	3 cycles	4 cycles	5 cycles	6 cycles	7 cycles	8 cycles			Pain - Reduction	2 cycles	3 cycles	4 cycles	5 cycles	6 cycles	7 cycles	7 cycles
	Cycle 1	6.72727	6.83333	6.76724	7	7.45	7.70588	8.4		Cycle 1	4.04484	4.15132	4.09091	4.26761	4.82353	5.28571	7.25			Cycle 1	2.7027	2.5906	2.70642	2.66197	2.67647	2.28571	0.75
	Cycle 2	5.80519	6.14198	6.33621	6.56757	6.825	7.11765	7.6		Cycle 2	3.47085	3.78947	3.90909	4.12676	4.58824	5.21429	5.25			Cycle 2	2.35135	2.39597	2.44954	2.3662	2.23529	1.64286	2.25
	Cycle 3		5.69136	5.91379	6.12162	6.05	6.58824	7.2		Cycle 3		3.51974	3.58182	3.71831	4.17647	4.5	5			Cycle 3		2.18121	2.33945	2.35211	1.64706	1.85714	2
	Cycle 4			5.85345	5.83784	5.7	6.47059	7.6		Cycle 4			3.65455	3.92958	4.29412	4.5	5.25			Cycle 4			2.17431	1.87324	1.38235	2.14286	2.25
	Cycle 5				5.2973	5.275	6.17647	7		Cycle 5				3.67606	4.26471	4	4.5			Cycle 5				1.64789	1	2	2.75
	Cycle 6					5.2	5.64706	6.8		Cycle 6					4.26471	4.07143	4.5			Cycle 6					0.911765	1.28571	2.5
	Cycle 7						5.82353	6.6		Cycle 7						4.14286	4.25			Cycle 7						1.71429	2
	Cycle 8							5.2		Cycle 8							2.75			Cycle 8							2

## Sheet: Post hoc comparisons
Start of cycle post hoc comparisons										End of cycle post hoc comparisons									Cycle change score post hoc comparisons
Cycle 1
Cycle 2	Pairwise Comparisons									Pairwise Comparisons
	Measure:	MEASURE_1								Measure:	MEASURE_1
	(I) Painstart2		Mean Difference (I-J)	Std. Error	Sig.b	95% Confidence Interval for Differenceb				(I) Painend2		Mean Difference (I-J)	Std. Error	Sig.b	95% Confidence Interval for Differenceb
						Lower Bound	Upper Bound								Lower Bound	Upper Bound
	1	2	.922*	0.135021	7.54052e-11	0.656041	1.18811			1	2	.574*	0.130146	1.6086e-05	0.317512	0.83047
Cycle 3	Pairwise Comparisons									Pairwise Comparisons									Pairwise Comparisons
	Measure:	MEASURE_1								Measure:	MEASURE_1								Measure:	MEASURE_1
	(I) Painstart3		Mean Difference (I-J)	Std. Error	Sig.b	95% Confidence Interval for Differenceb				(I) Painend3		Mean Difference (I-J)	Std. Error	Sig.b	95% Confidence Interval for Differenceb				(I) Painchange3		Mean Difference (I-J)	Std. Error	Sig.a	95% Confidence Interval for Differencea
						Lower Bound	Upper Bound								Lower Bound	Upper Bound								Lower Bound	Upper Bound
	1	2	.691*	0.158419	6.82021e-05	0.308103	1.07461			1	2	0.361842	0.151255	0.0539237	-0.00433823	0.728022			1	2	-0.194631	0.198095	0.982352	-0.674317	0.285055
		3	1.142*	0.166809	4.54241e-10	0.738423	1.54553				3	.632*	0.149556	0.000124483	0.269512	0.993646				3	-0.409396	0.189516	0.0970967	-0.868308	0.0495165
	2	3	.451*	0.159087	0.0156267	0.0657444	0.83549			2	3	0.269737	0.138448	0.159704	-0.0654382	0.604912			2	3	-0.214765	0.199892	0.853168	-0.698803	0.269273
Cycle 4	Pairwise Comparisons									Pairwise Comparisons									Pairwise Comparisons
	Measure:	MEASURE_1								Measure:	MEASURE_1								Measure:	MEASURE_1
	(I) Painstart4		Mean Difference (I-J)	Std. Error	Sig.b	95% Confidence Interval for Differenceb				(I) Painend4		Mean Difference (I-J)	Std. Error	Sig.b	95% Confidence Interval for Differenceb				(I) Painchange5		Mean Difference (I-J)	Std. Error	Sig.b	95% Confidence Interval for Differenceb
						Lower Bound	Upper Bound								Lower Bound	Upper Bound								Lower Bound	Upper Bound
	1	2	0.431034	0.171519	0.080129	-0.0294374	0.891506			1	2	0.181818	0.178578	1	-0.298068	0.661705			1	2	-0.295775	0.320584	1	-1.22506	0.633514
		3	.853*	0.188601	8.87425e-05	0.347118	1.35978				3	.509*	0.171704	0.0223171	0.0476782	0.970504				3	-0.309859	0.275485	1	-1.10842	0.488698
		4	.914*	0.228603	0.000681146	0.300072	1.52751				4	0.436364	0.194386	0.160789	-0.0860032	0.958731				4	-.789*	0.248873	0.0226719	-1.51015	-0.0673155
	2	3	0.422414	0.186159	0.150763	-0.0773613	0.922189			2	3	0.327273	0.15342	0.210923	-0.0850079	0.739553				5	-1.014*	0.279762	0.00544409	-1.82504	-0.203129
		4	0.482759	0.211896	0.14734	-0.0861111	1.05163				4	0.254545	0.183305	1	-0.238043	0.747134			2	3	-0.0140845	0.321273	1	-0.94537	0.917201
	3	4	0.0603448	0.170232	1	-0.39667	0.51736			3	4	-0.0727273	0.135893	1	-0.437907	0.292453				4	-0.492958	0.283605	0.865757	-1.31505	0.329138
																				5	-0.71831	0.33398	0.349498	-1.68643	0.249809
	Based on estimated marginal means																		3	4	-0.478873	0.174719	0.0777173	-0.985338	0.0275914
	*. The mean difference is significant at the .05 level.																			5	-0.704225	0.262624	0.0913482	-1.4655	0.0570529
	b. Adjustment for multiple comparisons: Bonferroni.																		4	5	-0.225352	0.203784	1	-0.816069	0.365364
										Pairwise Comparisons									Pairwise Comparisons
										Measure:	MEASURE_1								Measure:	MEASURE_1
										(I) Painend6		Mean Difference (I-J)	Std. Error	Sig.a	95% Confidence Interval for Differencea				(I) Painchange6		Mean Difference (I-J)	Std. Error	Sig.b	95% Confidence Interval for Differenceb
															Lower Bound	Upper Bound								Lower Bound	Upper Bound
										1	2	0.235294	0.393935	1	-1.01118	1.48176			1	2	-0.441176	0.520851	1	-2.08923	1.20687
											3	0.647059	0.329431	0.869684	-0.39531	1.68943				3	-1.02941	0.390359	0.189779	-2.26457	0.205743
											4	0.529412	0.277612	0.978817	-0.348993	1.40782				4	-1.294*	0.369345	0.0201213	-2.46278	-0.125453
											5	0.558824	0.286945	0.90038	-0.349112	1.46676				5	-1.676*	0.438196	0.0082504	-3.06299	-0.289955
											6	0.558824	0.3612	1	-0.584068	1.70171				6	-1.765*	0.456794	0.00742788	-3.21007	-0.319341
										2	3	0.411765	0.335424	1	-0.649567	1.4731			2	3	-0.588235	0.508603	1	-2.19753	1.02106
											4	0.294118	0.339154	1	-0.779017	1.36725				4	-0.852941	0.449068	0.994314	-2.27386	0.567977
											5	0.323529	0.379324	1	-0.876709	1.52377				5	-1.23529	0.561794	0.525105	-3.0129	0.542307
											6	0.323529	0.360037	1	-0.815682	1.46274				6	-1.32353	0.427905	0.0602189	-2.67748	0.0304258
										3	4	-0.117647	0.205819	1	-0.768888	0.533594			3	4	-0.264706	0.277848	1	-1.14386	0.614446
											5	-0.0882353	0.299636	1	-1.03633	0.859859				5	-0.647059	0.481165	1	-2.16954	0.875418
											6	-0.0882353	0.302596	1	-1.04569	0.869224				6	-0.735294	0.392235	1	-1.97638	0.505795
										4	5	0.0294118	0.290936	1	-0.891155	0.949978			4	5	-0.382353	0.33248	1	-1.43437	0.669664
											6	0.0294118	0.284744	1	-0.87156	0.930383				6	-0.470588	0.293225	1	-1.3984	0.45722
										5	6	0	0.260262	1	-0.823507	0.823507			5	6	-0.0882353	0.319781	1	-1.10007	0.923598
										Pairwise Comparisons									Pairwise Comparisons
										Measure:	MEASURE_1								Measure:	MEASURE_1
										(I) Painend7		Mean Difference (I-J)	Std. Error	Sig.a	95% Confidence Interval for Differencea				(I) Painchange8		Mean Difference (I-J)	Std. Error	Sig.a	95% Confidence Interval for Differencea
															Lower Bound	Upper Bound								Lower Bound	Upper Bound
										1	2	0.0714286	0.898499	1	-3.30708	3.44994			1	2	1.5	0.866025	1	-7.69426	10.6943
											3	0.785714	0.575876	1	-1.37968	2.9511				3	1.25	1.10868	1	-10.5204	13.0204
											4	0.785714	0.536355	1	-1.23107	2.8025				4	1.5	1.5	1	-14.4249	17.4249
											5	1.28571	0.462061	0.326334	-0.451716	3.02314				5	2	1.29099	1	-11.706	15.706
											6	1.21429	0.735135	1	-1.54995	3.97852				6	1.75	0.853913	1	-7.31566	10.8157
											7	1.14286	0.670059	1	-1.37668	3.66239				7	1.25	0.946485	1	-8.79847	11.2985
										2	3	0.714286	0.61509	1	-1.59856	3.02713				8	1.25	1.75	1	-17.3291	19.8291
											4	0.714286	0.706552	1	-1.94247	3.37104			2	3	-0.25	0.629153	1	-6.92948	6.42948
											5	1.21429	0.785714	1	-1.74013	4.16871				4	0	1.22474	1	-13.0026	13.0026
											6	1.14286	0.790445	1	-1.82935	4.11507				5	0.5	1.55456	1	-16.0042	17.0042
											7	1.07143	0.808365	1	-1.96816	4.11102				6	0.25	0.629153	1	-6.42948	6.92948
										3	4	0	0.14825	1	-0.557445	0.557445				7	-0.25	0.25	1	-2.90415	2.40415
											5	0.5	0.402601	1	-1.01385	2.01385				8	-0.25	1.88746	1	-20.2884	19.7884
											6	0.428571	0.358787	1	-0.92053	1.77767			3	4	0.25	0.629153	1	-6.42948	6.92948
											7	0.357143	0.357143	1	-0.985775	1.70006				5	0.75	1.43614	1	-14.497	15.997
										4	5	0.5	0.343703	1	-0.792383	1.79238				6	0.5	0.957427	1	-9.66464	10.6646
											6	0.428571	0.428571	1	-1.18293	2.04007				7	0	0.408248	1	-4.33422	4.33422
											7	0.357143	0.400647	1	-1.14936	1.86364				8	0	1.68325	1	-17.8704	17.8704
										5	6	-0.0714286	0.578595	1	-2.24705	2.10419			4	5	0.5	1.70783	1	-17.6313	18.6313
											7	-0.142857	0.543262	1	-2.18561	1.8999				6	0.25	1.54785	1	-16.1829	16.6829
										6	7	-0.0714286	0.462486	1	-1.81045	1.6676				7	-0.25	1.03078	1	-11.1934	10.6934
																				8	-0.25	1.88746	1	-20.2884	19.7884
																			5	6	-0.25	1.10868	1	-12.0204	11.5204
																				7	-0.75	1.43614	1	-15.997	14.497
																				8	-0.75	0.478714	1	-5.83232	4.33232
																			6	7	-0.5	0.645497	1	-7.353	6.353
																				8	-0.5	1.44338	1	-15.8238	14.8238
																			7	8	0	1.73205	1	-18.3885	18.3885
